# Supplementary material for: Super-Armed Thiomannopyranosides in the Synthesis of a Mannose-Capped Trisaccharide of Mycobacterium tuberculosis Lipoarabinomannan
Source: Molecules. 2026 May 10;31(10):1598. doi: 10.3390/molecules31101598 (PMC13209574; doi:10.3390/molecules31101598)
Supplement: Supplementary file 1 [file molecules-31-01598-s001.zip]

Archive with 1 entries (1 files):
- molecules-4264562-supplementary.pdf
